# Supplementary material for: Amphiphysin I cleavage by asparagine endopeptidase leads to tau hyperphosphorylation and synaptic dysfunction
Source: eLife. 2021 May 21;10:e65301. doi: 10.7554/eLife.65301 (PMC8139826; doi:10.7554/eLife.65301)
Supplement: Figure 1—source data 2. [file elife-65301-fig1-data2.xlsx]

## Sheet: Sheet1
Source data for Figure 1, panel f. AEP activity assay verifying the inhibitory effect of AENK but not AEQK. Each column is an independent experiment.
time	DMSO			AEQK			AENK
	A:Y1	A:Y2	A:Y3	B:Y1	B:Y2	B:Y3	C:Y1	C:Y2	C:Y3
0	17767378	16993878	15346158	28314716	19264142	19826292	15280474	17144768	17875626
5	26100120	25781404	23028536	29987942	24645148	22616224	16016274	17942302	18655604
10	36789072	36702012	32957470	36726988	33310794	28433022	17242190	19178252	19907846
15	48517768	49027208	44212868	46203580	44214880	37019280	18530574	20679778	21269404
20	60529340	61856308	55879164	58226600	56090004	47328784	19987496	22346858	22862768
25	72053688	74965720	66940984	67791848	68590096	58563764	21229440	23857026	24390708
30	84257464	87400088	78944272	79270976	80664768	69553224	22498308	25540138	25983596
35	95906968	99851136	90243048	89423288	91798720	80760104	23589780	27042188	27382802
